# Supplementary material for: Enhancement of a prime editing system via optimal recruitment of the pioneer transcription factor P65
Source: Nat Commun. 2023 Jan 17;14:257. doi: 10.1038/s41467-023-35919-0 (PMC9845348; doi:10.1038/s41467-023-35919-0)
Supplement: Supplementary file 3 — Source data [file 41467_2023_35919_MOESM3_ESM.xlsx]

## Sheet: figure1B
1B			correct edits (without indels)			indels
	HEK3(+1TG>AC)	PE2	5.7	8.8	6	0.262164	0.335016	0.22601
		2*GCN4-PE2	5.4	5.2	5.7	0.329135	0.525342	0.450537
		3*GCN4-PE2	5.3	5	5	0.312756	0.387463	0.535244
	FANCF(+5GGA>CTC)	PE2	18.6	17.8	16.5	0.074714	0.120233	0.142424
		2*GCN4-PE2	15.6	16.5	15.6	0.78634	0.240926	0.228032
		3*GCN4-PE2	14.8	13.8	13.2	0.0877034	0.152881	0.238466

## Sheet: Figure 1C
	editing efficiency(%)	PE2			2*GCN4-PE2			2*GCN4-PE2+scFv-VP64			2*GCN4-PE2+scFv-HSF1			2*GCN4-PE2+scFv-p65			2*GCN4-PE2+scFv-FEN1			2*GCN4-PE2+scFv-T5exo			2*GCN4-PE2+scFv-RPA3
1C	HEK3(+1TG>AC)	7.7	5.8	5.6	6.5	6.5	6.1	8.1	7	7.2	11.4	7.7	7.1	12.4	8.1	9.4	7.6	8	6.4	8.3	5.6	6.2	7.5	6.5	7.5
	FANCF(+5GGA>CTC)	16.5	14.9	15.5	15.6	14.3	15.6	9.6	15.4	15.8	12.5	12	13	16.5	17	17.3	12	12.5	14	12.9	12	11.2	11.1	11.6	10.3

## Sheet: figure 2A
2A		PE2						2*GCN4-PE2						2*GCN4-PE2+p65						PE4						2*GCN4-PE4						2*GCN4-PE4+P65
		correct edits (without indels)			indels			correct edits (without indels)			indels			correct edits (without indels)			indels			correct edits (without indels)			indels			correct edits (without indels)			indels			correct edits (without indels)			indels
	EMX1-4(+236CCG-TTT)	2.5	4.3	4.3	1.01533	0.999539	1.10294	2.2	2.3	4.3	1.08905	1.3268	1.65372	8.9	9.7	7.3	0.999539	1.16426	0.674903	6.3	7.5	7	0.29	0.6	0.66	7.7	9	4.6	0.78	0.99	0.1	9	10.1	9.7	1.12	0.8	1.18
	EMX1-5(+1CCC-TTT)	3.6	3.8	3.4	0.0796712	0.0789102	0.025	1.4	3.4	4.2	0.0750495	0.0777956	0.0473927	5.4	5.2	4.6	0.0725536	0.0446455	0.0372835	8	7	8.7	0.23	0.18	0.14	5.7	6.3	5.9	0.18	0.16	0.15	9	9.2	11	0.23	0.32	0.38
	HIRA(+25CG-TT)	1.1	1	1.5	0.336594	0.325863	0.65	0.9	1	2	0.320597	0.32987	0.7	2.4	2.5	2.3	0.542841	0.645892	0.72	1.5	3.6	2.6	0.6	0.8	0.8	2.2	1.9	3.2	0.7	0.6	1	3.4	6	3.9	0.7	0.6	1
	HEK2-2(+1CC-TT)	3.7	3.4	3.6	0.0383563	0.0947448	0.13	3.8	2.7	2.8	0.0470329	0.0772494	0.1	4.5	4.2	4.5	0.100354	0.0864304	0.1	6.2	6.4	4.7	0.13	0.1	0.1	4.1	4.6	5.4	0.1	0.14	0.12	6.9	8.6	13.4	0.1	0.61	0.1
	VEGFA-3(+156CGG-TTT)	16	16.1	16	1.99386	2.15634	2.09383	18.5	18.6	16	1.73299	2.17292	2.01827	24.3	26.9	24.2	2.41729	2.32	2.17204	24.9	23.7	23	1.64	1.66	1.75	14.4	13.9	16.9	1.49	2.37	2.64	32.7	35.9	37.5	1.62	1.66	1.47
	PSMB2(+2GAG-TGT)	0.8	0.9	1.4	0.381412	0.276579	0.57	0.7	0.8	1.5	0.315917	0.410705	0.63	1.4	1.6	1.7	0.335731	0.266657	0.42	3.2	2.6	3	0.303	0.25	0.284	2.2	1.8	1.8	0.216	0.23	0.285	3.5	3.5	4.3	0.32	0.32	0.42
	HEK3(+1TG-AC)	7.7	5.8	5.6	0.22601	0.46896	0.1	6.5	6.1	6.5	0.978819	0.450537	0.1	8.1	9.4	12.4	0.306831	0.118216	0.1	6.6	6.7	6.6	0.1	0.1	0.1	4.2	4.6	4.3	0.1	0.1	0.1	6.8	7.3	7.3	0.1	0.1	0.1
	VISTA(+15TG-AT)	16.2	16	15.6	1.76197	1.63681	2.8	16.2	15.4	17.8	1.63745	1.74452	3.2	18.7	18.9	23.2	1.77556	1.69469	2.4	9.2	14.4	13.4	2.26	3.94	3.67	12.6	11.2	11.2	2.77	2.56	2.49	18.2	26.7	22.6	4.46	2.87	4.4
	EMX1(del+1-6)	2.2	1.9	1.9	0	0	0	3	2.4	2.2	0	0	0	2.8	2.9	3.3	0	0	0	6.9	4.4	4.3	0.1	0.16	0.1	7.4	4.7	5.6	0	0	0	7.8	6.7	6.4	0.1	0.12	0.1

## Sheet: Figure 2B
2B	desired edit/indel ratios	PE2	2*GCN4-PE2	2*GCN4-PE2+ scFV-P65	PE4	2*GCN4-PE4	2*GCN4-PE4+ scFV-P65
		2.46225	2.02011	8.90411	21.7241	9.87179	8.03571
		8.02463	10.6752	10.0526	15.1829	9.66443	20.1852
		45.1857	18.6543	74.4278	34.7826	31.6667	39.1304
		34.0694	6.64065	28.0285	66	42	68
		96.4639	80.7946	44.8411	47.6923	41	69
		2.09747	2.21577	4.17	10.5611	10.1852	10.9375
		3.26803	2.80726	4.42118	2.5	3.14286	4.85714
		9.19427	9.89345	10.5319	4.0708	4.54874	4.08072
		4.30198	1.7335	8.3315	12.5	9.09091	12.625
		7.46636	8.55992	11.5948	14.2771	5.86498	21.6265
		48.156	43.7043	116.473	38.8889	39.375	28.75
		12.3678	13.5394	68.5186	67	46	73
		35.8859	34.9517	48.594	64	32.8571	14.0984
		3.25404	1.94787	6.00023	10.4	7.82609	10.9375
		3.06878	3.03149	3.87062	4.5	3.16667	10
		9.7751	8.82765	11.1525	3.65482	4.375	9.30314
		3.89868	2.6002	10.8164	10.6061	9.2	8.22034
		7.6415	7.92759	11.1416	13.1429	6.40152	25.5102
		136	88.6212	123.379	62.1429	39.3333	28.9474
		56	65	124	66	43	73
		27.6923	28	45	47	45	134
		2.45614	2.38095	4.04762	10.5634	6.31579	10.2381
		2.30769	2.85714	3.19444	3.25	3.2	3.9
		5.57143	5.5625	9.66667	3.65123	4.49799	5.13636

## Sheet: figure 3B
3B		PE3						PE3+MS2						PE5						PE5+MS2
		correct edits (without indels)			indels			correct edits (without indels)			indels			correct edits (without indels)			indels			correct edits (without indels)			indels
	EMX1-4(+236CCG-TTT)	9	10.2	8.3	1.8695	1.97601	1.64382	17.4	17	19.6	4.39851	4.13269	5.37234	20	20.8	16.7	2.91582	2.91682	2.36385	29.1	29.8	24.1	3.15883	3.53088	2.8
	EMX1-5(+1CCC-TTT)	10.2	10.2	4.3	0.215877	0.298379	0.126744	10.8	12.1	7.8	0.271046	0.300997	0.123382	13.1	13.2	7.7	0.44275	0.470195	0.418295	18.6	19.3	18.7	0.661405	0.80898	0.8
	HEK2-2(+1CC-TT)	7.6	8.6	6.9	0.428507	0.302115	0.1	13	14	13.4	0.698263	0.899288	0.1	19.3	16.7	13.4	1.52864	1.21569	0.1	29.9	28.7	20.5	1.92517	2.15576	1.3
	VISTA(+15TG-AT)	13.1	16	18.6	5.87372	6.98201	6.85765	17.1	17.5	21.6	7.49497	7.61769	7.98363	29.8	30.1	19	5.0499	3.81602	2.73673	39.2	37.9	27.6	5.60515	4.59349	2.28376
	PSMB2(+2GAG-TGT)	2	2.2	1.8	0.500259	0.688194	0.526349	3.2	2.8	3.2	1.40134	1.62459	1.12637	4.5	4.1	2.8	0.873343	0.416408	0.652892	5	5.2	5.1	0.852568	0.484684	0.5
	HEK4-2(+6G_T)	22	22.1	22	0.399684	0.307025	0.3	33.7	30	30	1.13565	0.670038	0.67	39.4	38.1	33	0.18487	0.220192	0.2	45.5	46.2	42	0.333448	0.277941	0.3
	HIRA(+25CG-TT)	3.6	4.7	5.5	0.912029	0.78438	0.327483	9.7	6.9	7.6	0.340383	0.304997	0.278419	12.8	10.4	6	0.278801	0.317669	0.328124	12.3	9.8	14.7	0.17535	0.185199	0.153204
	VEGFA-3(+156CGG-TTT)	42.2	48.2	31.5	0.118618	0.108679	0.157893	46.4	44	41.3	0.122981	0.0763449	0.12384	56.8	52.8	34.9	0.46119	0.305419	0.430948	55.7	62.1	40.1	0.444095	0.446176	0.350398
	EMX1（6del）	2.8	2.9	3.3	0.1	0.14	0.1	4.3	4.2	4	0.14	0.1	0.1	6.7	4.3	5.1	0	0	0	9.7	7.8	9.3	0.133448	0.107941	0.1

## Sheet: Figure 3C
3C	desired edit/indel ratios	PE5	PE5+MS2	PE3	PE3+MS2
		4.81412	3.95589	6.85913	9.21228
		47.2492	39.8457	29.5878	28.122
		17.736	18.6176	12.6256	15.5311
		2.23027	2.28153	5.9011	6.99357
		3.99793	2.28354	5.15261	5.86463
		3.94724	28.4973	45.9109	70.1453
		355.764	377.293	123.16	125.424
		5.16191	4.11354	7.13107	8.43982
		34.1847	40.1998	28.0735	23.8572
		28.466	15.5679	13.737	13.3131
		2.2916	2.29728	7.8878	8.2508
		3.19677	1.72352	9.84612	10.7286
		5.99199	22.6232	32.7385	52.9161
		443.508	576.332	172.878	139.183
		5.0492	3.64832	7.06473	8.60714
		33.9267	63.2182	18.4081	23.375
		2.7123	2.70554	6.9426	12.0853
		3.41979	2.841	4.28861	10.2
		16.7948	27.297	18.2858	95.9506
		199.502	333.496	80.9842	114.441

## Sheet: figure4B
4B		PE4			PE4+p65			2*GCN4-PE4			2*GCN4-PE4+scFv-p65
	VEGFA-3	1.69941	0.635092	0.729529	0.719485	0.666667	0.622022	1.05339	0.617725	0.72449	0.556725	0.609221	0.0761526
	EMX1-4	1.25462	0.87847	0.892857	0.79913	0.844694	1.04717	1.06179	1.09924	1.26269	0.56507	0.505752	0.686105
	EMX1-5	1.03526	0.907519	0.993092	0.289172	0.397768	0.628507	1.91853	1.22264	0.876606	0.360982	0.378929	0.56313
	HEK2-2	0.965936	1.01396	1.02811	1.10957	0.574349	0.920188	1.16473	1.13288	1.28343	0.248273	0.234881	0.31864

## Sheet: Figure 4C
		PE4						PE4+P65
		correct edits (without indels)			indel			correct edits (without indels)			indel
4C	EMXI-4	9	10.1	9.7	1.12	0.8	1.18	9.1	8.4	9.3	0.98	0.93	1
	EMXI-5	9	9.2	11	0.23	0.32	0.38	13.6	17.1	27.1	0.13	0.14	0.19
	HEK2-2	6.2	6.4	6.9	0.13	0.1	0.1	4.3	4.1	3.4	0.1	0.1	0.1
	PSMB2	3.5	3.5	4.3	3.28	3.27	4.2	5.5	5.9	6.3	1.15	0.9	0.68
	VEGFA-3	23	24.9	23.7	1.62	1.66	1.75	26.6	26.2	27.2	1.7	1.6	1.6

## Sheet: supplementary figure
S1	editing efficiency(%)	PE2			FEN1-PE2			PE2-FEN1
	HEK3(+1TG>AC)	4.9	4.7	4.7	5.2	4.1	3.7	2.3	2	2.1
	FANCF(+5GGA>CTC)	16.9	15.1	14.3	6.3	7.5	5.4	2.3	0.9	1.3
	VEGFA(+3A>C)	12.8	11.4	12.2	5.8	5.5	3.4	1	1.5	1.2
S2	editing efficiency(%)	PE2			T5exo-PE2			FOXA1-PE2			VP64-PE2
	HEK3(+1TG>AC)	4.9	4.7	4.7	0.8	0.6	0.8	3.2	3.1	2.5	4	3.6	3.5
	FANCF(+5GGA>CTC)	16.9	15.1	14.3	2	2	2.4	3.3	3.3	4.4	11.2	12	10.4
	VEGFA(+3A>C)	12.8	11.4	12.2	2.8	2.3	2.6	4.8	5.5	4.6	7.4	8.9	7.9
S3	editing efficiency(%)	PE5			indel			2*GCN4-PE5+scFv-P65			indel
	EMX1-5	10.8	9.7	8.4	0.17	0.13	0.22	12.2	11.9	10.9	0.14	0.15	0.15
	HEK3	11.7	12.1	12.4	0.1	0.1	0.1	14.9	13.5	15.4	0.1	0.1	0.1
	HEK2-2	17	15.4	14.3	1.2	1.1	1.2	23.5	20.5	24.8	1.4	1.2	1.2
S4	editing efficiency(%)	PE2			2*GCN4-PE2			2*GCN4-PE2+scFv-P65			PE4			2*GCN4-PE4			2*GCN4-PE4+scFv-P65
	EMXI(del1-6)	2.2	1.9	1.9	3	2.4	2.2	2.8	2.9	3.3	6.9	4.4	4.3	7.4	4.7	5.6	7.8	6.7	6.4
	off target-1	0	0	0	0	0	0	0	0	0	0	0	0	0	0	0	0	0	0
	off target-2	0	0	0	0	0	0	0	0	0	0	0	0	0	0	0	0	0	0
	off target-3	0	0	0	0	0	0	0	0	0	0	0	0	0	0	0	0	0	0
	off target-4	0	0	0	0	0	0	0	0	0	0	0	0	0	0	0	0	0	0
	HEK3（+1CT-TA）	7.7	5.8	5.6	6.5	6.5	6.1	8.6	8.1	12.4	6.6	6.7	6.6	4.2	4.6	4.3	6.8	7.3
	off target-1	0.1	0.1	0.1	0.1	0.1	0	0.1	0.1	0.1	0.1	0.1	0.1	0.2	0.2	0.2	0.2	0.2	0.2
	off target-2	0.1	0.1	0.1	0.1	0.1	0.1	0.2	0.2	0.2	0.1	0.1	0.2	0.1	0.2	0.2	0.1	0.2	0.1
	off target-3	0.1	0.1	0.1	0.1	0.1	0.1	0.2	0.2	0.2	0.2	0.1	0.1	0.3	0.1	0.1	0.3	0.4	0.3
	off target-4	0.1	0.1	0.1	0.1	0.1	0.1	0.1	0.3	0.1	0.1	0.1	0.1	0.2	0.2	0.2	0.2	0.2	0.2
S5	editing efficiency(%)	PE2			p65-PE2			PE2- mid P65
	EMX1-4(+236CCG-TTT)	2.5	2.4	2.6	1.7	1.5	1.2	1.5	1.6	0.6
	FANCF(+5G_T)	6	5.3	4.7	4	3.6	3.5	3.6	2.2	4.3
	EMX1-5	4.2	3.8	1.6	0.3	0.8	0.5	0.3	0.5	0.5
S6	editing efficiency(%)	PE2			PE2+MS2-pegRNA
	HEK3(+1TG>AC)	4.9	4.7	4.7	1.2	0.8	1
	FANCF(+5GGA>CTC)	16.9	15.1	14.3	1	1	7
	VEGFA(+3A>C)	12.8	11.4	12.2	0.8	1.3	1.2
S7	editing efficiency(%)	PE3			PE3-MS2			PE5			PE5-MS2
	EMX1(del)	2.8	2.9	3.3	4.3	4.2	4	6.7	4.3	5.1	9.7	7.8	9
	Off-site1	0	0	0	0	0	0	0	0	0	0	0	0
	Off-site2	0	0	0	0	0	0	0	0	0	0	0	0
	Off-site3	0	0	0	0	0	0	0	0	0	0	0	0
	Off-site4	0	0	0	0	0	0	0	0	0	0	0	0

## Sheet: p value
Figure 1C
HEK3 PE2 2*GCN4-PE2+scFv-p65 P value=0.0358
Figure2A
EMX1-4 PE2 2*GCN4-PE2+scFv-p65 P value=0.0394
PE4 2*GCN4-PE4+scFv-p65 P value=0.0002
EMX1-5 PE2 2*GCN4-PE2+scFv-p65 P value=0.0142
PE4 2*GCN4-PE4+scFv-p65 P value=0.0482
HIRA-1 PE2 2*GCN4-PE2+scFv-p65 P value=0.0288
PE4 2*GCN4-PE4+scFv-p65 P value=0.0278
HEK2-2 PE2 2*GCN4-PE2+scFv-p65 P value=0.0016
VEGFA-3 PE2 2*GCN4-PE2+scFv-p65 P value=0.0086
PE4 2*GCN4-PE4+scFv-p65 P value=0.0280
HEK3 PE2 2*GCN4-PE2+scFv-p65 P value=0.0358
VISTA PE2 2*GCN4-PE2+scFv-p65 P value=0.0428
PE4 2*GCN4-PE4+scFv-p65 P value=0.0109
EMXI(del1-6) PE2 2*GCN4-PE2+scFv-p65 P value=0.0054
Figure3B
EMX1-4 PE3 PE3+MS2 P value=0.0215
PE5 PE5+MS2 P value=0.0042
EMX1-5 PE5 PE5+MS2 P value=0.0147
HEK2-2 PE3 PE3+MS2 P value=0.0040
PE5 PE5+MS2 P value=0.0210
VISTA PE5 PE5+MS2 P value=0.0029
PSMB2 PE3 PE3+MS2 P value=0.0472
HEK4-2 PE3 PE3+MS2 P value=0.0180
PE5 PE5+MS2 P value=0.0121
EMXI(del1-6) PE3 PE3+MS2 P value=0.0399
PE5 PE5+MS2 P value=0.0094
Figure 4B
EMX1-4 PE4 2*GCN4-PE4+scFv-p65 P value=0.0343
EMX1-5 PE4 2*GCN4-PE4 P value=0.0072
PE4 2*GCN4-PE4+scFv-p65 P value=0.0019
HEK2-2 PE4 2*GCN4-PE4+scFv-p65 P value=0.0009
Supplementary S3
HEK3 PE5 2*GCN4-PE5+scFv-P65 P value= 0.0470
HEK2-2 PE5 2*GCN4-PE5+scFv-P65 P value= 0.0450
